# Supplementary material for: Investigation of the N^C Ligand Effects on Emission Characteristics in a Series of Bis-Metalated [Ir(N^C)2(N^N)]+ Complexes
Source: Molecules. 2023 Mar 17;28(6):2740. doi: 10.3390/molecules28062740 (PMC10054739; doi:10.3390/molecules28062740)
Supplement: Supplementary file 1 [file molecules-28-02740-s001.zip]

Archive with 1 entries (1 files):
- molecules-2271469-supplementary.pdf
